# Supplementary material for: Isochlorogenic Acid C Alleviates Allergic Asthma via Interactions Between Its Bioactive Form and the Gut Microbiome
Source: Int J Mol Sci. 2025 May 19;26(10):4864. doi: 10.3390/ijms26104864 (PMC12112207; doi:10.3390/ijms26104864)
Supplement: Supplementary file 1 [file ijms-26-04864-s001.zip]

Archive with 1 entries (1 files):
- ijms-3565425-supplementary.pdf
